# Supplementary material for: Warming seas increase cold-stunning events for Kemp’s ridley sea turtles in the northwest Atlantic
Source: PLoS One. 2019 Jan 29;14(1):e0211503. doi: 10.1371/journal.pone.0211503 (PMC6350998; doi:10.1371/journal.pone.0211503)
Supplement: S1 Table — Sea turtle cold-stunning data provided by the Sea Turtle Stranding and Salvage Network. (CSV) [file pone.0211503.s001.csv]

Year	Hatch
1966	30555
1967	25305
1968	15750
1969	29820
1970	32970
1971	13755
1972	15330
1973	24675
1974	24675
1975	11100
1976	36100
1977	30100
1978	48009
1979	63996
1980	37378
1981	53282
1982	48007
1983	32921
1984	58124
1985	51033
1986	48818
1987	44634
1988	62218
1989	66802
1990	74339
1991	79749
1992	92116
1993	84605
1994	107687
1995	120038
1996	114842
1997	141770
1998	167168
1999	211355
2000	365479
2001	291268
2002	357313
2003	433719
2004	421684
2005	569963
2006	715002
2007	902290
2008	806079
2009	1025027
2010	663614
2011	630182
2012	927002
2013	688792
2014	519273
2015	613495
2016	769430
2017	887382
2018	729933
