# Supplementary material for: Warming seas increase cold-stunning events for Kemp’s ridley sea turtles in the northwest Atlantic
Source: PLoS One. 2019 Jan 29;14(1):e0211503. doi: 10.1371/journal.pone.0211503 (PMC6350998; doi:10.1371/journal.pone.0211503)
Supplement: S2 Table — Hatchling data pre-2015 provided by NMFS & USFWS 2015, hatchling data from 2015 and after provided by personal communication Peña. (CSV) [file pone.0211503.s002.csv]

Year	Turtle cold-stun stranding count
1982	3
1983	6
1984	27
1985	13
1986	14
1987	22
1988	6
1989	33
1990	40
1991	13
1992	10
1993	36
1994	25
1995	100
1996	10
1997	28
1998	34
1999	218
2000	42
2001	90
2002	240
2003	79
2004	32
2005	44
2006	86
2007	27
2008	63
2009	167
2010	213
2011	131
2012	237
2013	162
2014	1188
2015	516
2016	394
